# Supplementary material for: Taurine Facilitates the Formation of Hepatocellular Carcinoma via the Bile Acid Pathway
Source: Metabolites. 2025 Dec 22;16(1):6. doi: 10.3390/metabo16010006 (PMC12843671; doi:10.3390/metabo16010006)
Supplement: Supplementary file 1 [file metabolites-16-00006-s001.zip]

Archive with 1 entries (1 files):
- metabolites-4016727-supplementary.xlsx
